# Supplementary material for: The More We Search, the More We Find: Discovery of a New Lineage and a New Species Complex in the Genus Asparagopsis
Source: PLoS One. 2014 Jul 30;9(7):e103826. doi: 10.1371/journal.pone.0103826 (PMC4116237; doi:10.1371/journal.pone.0103826)
Supplement: Table S1 — List of the specimens analysed. Details are provided concerning their origin, species, cox2-3 lineage identified and their GenBank accession numbers for each of the marker sequenced. (XLS) [file pone.0103826.s004.xls]

## Sheet: Feuil1
A. armata
Provinces	Ecoregions	Locality, country	GPS coordinates	sample	cox2-3 lineage	cox2-3 haplotype (GB acc)	rbc haplotype (GB acc)	LSU haplotype (GB acc)	source
Northern European seas	Celtic seas	Isle Of Wight, United Kingdom		AA1029	AA1	H52 (DQ228881)			Andreakis et al 2007b
		Galway, Ireland		AA374	AA1			H10 (AY589556)	andreakis et al 2004
		Jersey, Channel Is, United Kingdom		AA1034	AA1	H53 (DQ228882)			Andreakis et al 2007b
				AA125	AA1			H10 (DQ228905)	Andreakis et al 2007b
		Batz island, France	48°44'51.65"N 4° 2'17.93"W	BZH2	AA1	H51 (KJ772047)			this study
			48°44'51.65"N 4° 2'17.93"W	BZH3	AA1	H51 (KJ772048)			this study
			48°44'51.65"N 4° 2'17.93"W	BZH4	AA1	H51 (KJ772049)			this study
			48°44'51.65"N 4° 2'17.93"W	BZH5	AA1	H51 (KJ772050)			this study
			48°44'51.65"N 4° 2'17.93"W	BZH7	AA1	H51 (KJ772051)			this study
Lusitanian	South european atlantic shelf	Albufeira, Portugal		AA240	AA1			H10 (AY589551)	andreakis et al 2004
				AA223	AA1	H51 (DQ228877)		H10 (AY589552)	Andreakis et al 2007b
				AA228	AA1	H54 (DQ228878)		H10 (AY589550)	Andreakis et al 2007b
				AA214	AA1	H54 (DQ228876)			Andreakis et al 2007b
		Faro, Portugal		AA446	AA1	H51 (DQ228879)		H10 (DQ228901)	Andreakis et al 2007b
				AA447	AA1			H10 (DQ228902)	Andreakis et al 2007b
		Novellana, Spain		AA2	AA1	H51(AY589523)			andreakis et al 2004,
		Oviedo, Spain		AA5	AA1	H55 (AY589522)			andreakis et al 2004,
Mediterranean sea	Alboran sea	La Herradura, Spain	36°43'16.56"N 3°44'7.14"W	130425-ESP0001-0006	AA1	H51 (KJ772042)			this study
			36°43'16.56"N 3°44'7.14"W	130425-ESP0001-0010	AA1	H51 (KJ772043)			this study
			36°43'16.56"N 3°44'7.14"W	130425-ESP0001-0016	AA1	H51 (KJ772044)			this study
			36°43'16.56"N 3°44'7.14"W	130425-ESP0001-0022	AA1	H51 (KJ772045)			this study
			36°43'16.56"N 3°44'7.14"W	130425-ESP0001-0031	AA1	H51 (KJ772046)			this study
	Western mediterranean	Cassis, France		AA268	AA1	H51 (DQ228880)			Andreakis et al 2007b
		Marseille, France		AA140	AA1			H10 (AY589553)	andreakis et al 2004
				AA124	AA1	H51 (AY589520)			andreakis et al 2004,
				AA163	AA1	H51 (AY589521)			andreakis et al 2004,
				AA149	AA1	H51 (DQ228875)			Andreakis et al 2007b
	Ionian sea	Sicily, Italy		AA566	AA1		H4 (AY589560)	H12 (AY589557)	andreakis et al 2004
Agulhas	Agulhas Bank	Tsitsikamma, South Africa		6	AA1	H51 (JF820070)			Bolton et al 2011
Southeast Australian shelf	Western Bassian	Boat Harbour Beach, Tasmanie	40°55'30.07"S 145°36'42.74"E	GWS016210	AA2	H56 (KJ772057)		H1 (KJ772057)	this study
		Georges Town, Tasmanie	41° 6'36.00"S 146°49'1.20"E	GWS014989	AA2	H56 (KJ772061)		H21 (KJ772061)	this study
		Stanley Breakwater, Tasmanie	40°46'1.19"S 145°18'21.60"E	GWS016435	AA1	H51 (KJ772059)		H10 (KJ772059)	this study
		Wynyard, Tasmanie	40°59'9.60"S 145°46'12.02"E	GWS016382	AA2	H56 (KJ772058)			this study
South west australian shelf	Leeuwin	Canal Rocks, Western Australia	33°40'8.40"S 114°59'42.01"E	GWS025158	AA2	H57 (KJ772056)			this study
		Windy Harbour, Western Australia	34°50'19.92"S 116° 0'51.69"E	GWS024624	AA2	H58 (KJ772053)	H07 (KJ772177)	H21 (KJ772062)	this study
Southern New Zealand	South New Zealand	New Zealand	40°53'60.00"S 173°54'0.00"E	ASM_655	AA2	H59 (KJ772052)	H07 (KJ772178)		this study
A. taxiformis
Provinces	Ecoregions	Locality, country		sample	cox2-3 lineage	cox2-3 haplotype (GB acc)	rbc haplotype (GB acc)	LSU haplotype (GB acc)	source
Mediterranean sea	Adriatic sea	Dubrovnik-Porporela, Croatia		AT488	L2	H31 (DQ228896)			Andreakis et al 2007b
				AT489	L2	H32 (DQ228895)			Andreakis et al 2007b
	Alboran sea	La Herradura, Spain	36°43'16.56"N 3°44'7.14"W	130425-ESP0001-0035	L2	H1 (KJ771904)			this study
			36°43'16.56"N 3°44'7.14"W	130425-ESP0001-0039	L2	H1 (KJ771905)			this study
			36°43'16.56"N 3°44'7.14"W	130425-ESP0001-0050	L2	H1 (KJ771906)			this study
			36°43'16.56"N 3°44'7.14"W	130425-ESP0001-0052	L2	H1 (KJ771907)			this study
			36°43'16.56"N 3°44'7.14"W	130425-ESP0001-0054	L2	H1 (KJ771908)			this study
	Ionian sea	Sicily, Italy		AT358	L2	H44 (AY589534)		H9 (AY589549)	Andreakis et al 2004
				AT348	L2	H1(AY589533)			Andreakis et al 2004
				AT340	L2	H45 (AY589532)			andreakis et al 2004,
	Levantine sea	Barbara, Lebanon		AT496	L3	H46 (DQ228888)			Andreakis et al 2007b
				AT495	L3	H3 (DQ228889)			Andreakis et al 2007b
	Tunisian Plateau	Mahdia, Tunisia		AT482	L2			H2 (AY589548)	Andreakis et al 2004
	Western mediterranean	Banc Matifou, Algeria	36°51'0.00"N 3°13'60.00"E	A37	L2	H1 (KJ771885)	H1 (KJ772196)		this study
		Bounetah, Algeria	36°47'35.22"N 3°21'4.68"E	130409-DZA0001-0004	L2	H1 (KJ771886)			this study
			36°47'35.22"N 3°21'4.68"E	130409-DZA0001-0005	L2	H1 (KJ771887)			this study
			36°47'35.22"N 3°21'4.68"E	130409-DZA0001-0016	L2	H1 (KJ771888)			this study
			36°47'35.22"N 3°21'4.68"E	130409-DZA0001-0018	L2	H2 (KJ771889)			this study
			36°47'35.22"N 3°21'4.68"E	130409-DZA0001-0020	L2	H1 (KJ771890)			this study
		La ciotat, France	43° 9'58.26"N 5°36'31.56"E	130521-FRA0001-0001	L2	H1 (KJ771910)			this study
			43° 9'58.26"N 5°36'31.56"E	130521-FRA0001-0002	L2	H1 (KJ771911)			this study
			43° 9'58.26"N 5°36'31.56"E	130521-FRA0001-0007	L2	H1 (KJ771912)			this study
			43° 9'58.26"N 5°36'31.56"E	MAI01_0009	L2	H1 (KJ771914)	H1 (KJ772197)	H30 (KJ772075)	this study
			43° 9'58.26"N 5°36'31.56"E	130521-FRA0001-0015	L2	H6 (KJ771913)			this study
		La Spezia, Italy		AT1076	L2	H1 (AY589537)		H8 (AY589545)	Andreakis et al 2004
		Naples, Italy		AT383	L2	H41 (AY589535)			Andreakis et al 2004
				AT391	L2	H40 (AY589536)			Andreakis et al 2004
				AT168	L2	H38 (AY589527)		H4 (AY589541)	andreakis et al 2004,
				AT171	L2	H37 (AY589528)		H4 (AY589543)	andreakis et al 2004,
				AT174	L2	H36 (AY589529)		H2 (DQ228913)	andreakis et al 2004,
				AT264	L2	H33 (AY589530)			andreakis et al 2004,
				AT10	L2	H1(AY589525)		H5 (AY589538)	andreakis et al 2004,
				AT330	L2	H35 (AY589531)			andreakis et al 2004,
				AT32	L2	H39 (AY589526)			andreakis et al 2004,
				AT169	L2		H1 (AY589558)	H4 (AY589542)	andreakis et al 2004,
				AT178	L2			H7 (AY589544)	andreakis et al 2004,
				AT442	L2	H43(DQ228897)		H4 (DQ228908)	Andreakis et al 2007b
				AT443	L2	H42 (DQ228898)			Andreakis et al 2007b
				AT444	L2			H14 (DQ228907)	Andreakis et al 2007b
		Rome, Italy		AT1077	L2			H4 (AY589546)	Andreakis et al 2004
				AT418	L2	H34 (DQ228899)			Andreakis et al 2007b
Red Sea	Northern Red sea	Egypt	28° 7'15.00"N 34°26'30.30"E	LAF_5945	L4	H4 (KJ771903)	H02 (KJ772207)	H27 (KJ772105)	this study
			28° 7'15.00"N 34°26'30.30"E	LAF_6024	L3	H3 (KJ771902)	H04 (KJ772206)	H28 (KJ772080)	this study
			28°14'4.80"N 33°36'10.44"E	LAF_6028	L3	H3 (KJ771901)	H03 (KJ772203)	H28 (KJ772081)	this study
		Israel	29°32'33.52"N 34°58'21.09"E	TS_722	L3	H8 (KJ771924)	H03 (KJ772205)	H28 (KJ772176)	this study
			29°32'47.56"N 34°58'11.74"E	TS670			H03 (KJ772204)		this study
			29°32'47.56"N 34°58'11.74"E	TS677			H03 (KJ772202)		this study
Lusitanian	Azores Canaries Madeira	Caldeirinhas, Azores	38°30'59.58"N 28°37'34.20"W	2012_set_AZO_Cal_02_	L2	H1 (KJ771895)	H1 (KJ772188)	H27 (KJ772066)	this study
			38°30'59.04"N 28°37'38.94"W	2012_set_AZO_Cal_03_	L2	H1 (KJ771896)	H1 (KJ772192)	H27 (KJ772067)	this study
			38°30'59.04"N 28°37'38.94"W	2012_set_AZO_Cal_04_	L2	H1 (KJ771897)	H1 (KJ772191)	H27 (KJ772068)	this study
			38°30'59.58"N 28°37'34.20"W	2012_set_AZO_Cal_14_	L2	H1 (KJ771898)	H1 (KJ772189)	H27 (KJ772071)	this study
			38°30'59.04"N 28°37'38.94"W	2012_set_AZO_Cal_15_	L2	H1 (KJ771899)	H1 (KJ772190)	H27 (KJ772072)	this study
		Ilha do Faial, Azores	38°31'12.66"N 28°38'50.28"W	2012_Set_AZO1_01	L2	H1 (KJ771891)	H1 (KJ772194)	H27 (KJ772069)	this study
			38°31'12.66"N 28°38'50.28"W	2012_Set_AZO1_19	L2	H1 (KJ771900)		H27 (KJ772070)	this study
			38°31'18.54"N 28°38'18.90"W	2012_Nov_AZO2_05	L2	H1 (KJ771892)	H1 (KJ772195)	H27 (KJ772063)	this study
			38°31'18.54"N 28°38'18.90"W	2012_Nov_AZO2_06	L2	H1 (KJ771893)	H1 (KJ772193)	H27 (KJ772064)	this study
			38°31'18.54"N 28°38'18.90"W	2012_Nov_AZO2_08	L2	H1 (KJ771894)		H27 (KJ772065)	this study
		Tenerife (Canary Is.) Spain		AT95	L2			H6 (AY589540)	andreakis et al 2004
				AT110	L3	H46 (AY589524)			andreakis et al 2004,
South Indian Shelf	Sri Lanka	Dikwella, Sri Lanka		AT483	L4	H11 (DQ228883)			Andreakis et al 2007b
Western Indian Ocean	Western and northern Madagascar	Kani Kéli, Mayotte	12°59'59.22"S 45° 6'32.58"E	130406-MYT0022-0002	L4	H11 (KJ771996)			this study
			12°59'59.22"S 45° 6'32.58"E	130406-MYT0022-0003	L4	H11 (KJ771997)			this study
			12°59'59.22"S 45° 6'32.58"E	130406-MYT0022-0004	L4	H11 (KJ771998)			this study
			12°59'59.22"S 45° 6'32.58"E	130406-MYT0022-0020	L4	H11 (KJ771999)			this study
			12°59'59.22"S 45° 6'32.58"E	130406-MYT0022-0011	L4	H22 (KJ772000)			this study
		N' Gouja, Mayotte	12°57'49.14"S 45° 5'10.92"E	ARV_223	L4	H11 (KJ771936)	H1 (KJ772287)		this study
		Pamanzi, Mayotte	12°49'16.62"S 45°17'24.36"E	MYT20_0008	L4	H11 (KJ771976)			this study
			12°49'16.62"S 45°17'24.36"E	MYT20_0034	L4	H11 (KJ771977)			this study
			12°49'16.62"S 45°17'24.36"E	MYT20_0037	L4	H11 (KJ771978)			this study
			12°49'16.62"S 45°17'24.36"E	130406-MYT0021-0007	L4	H11 (KJ771980)			this study
			12°49'16.62"S 45°17'24.36"E	130406-MYT0021-0001	L4	H20 (KJ771979)			this study
			12°49'16.62"S 45°17'24.36"E	ARV 389			H2 (KJ772288)	H4 (KJ772084)	this study
		Glorieuses Islands	12°49'33.87"S 47°22'30.72"E	GLO_253_B	L4	H5 (KJ771986)			this study
			11°30'30.30"S 47°22'33.60"E	GLO224A	L4	H5 (KJ771988)			this study
			11°30'30.30"S 47°22'33.60"E	GLO224B	L4	H5 (KJ771989)			this study
			11°30'30.30"S 47°22'33.60"E	GLO224C	L4	H5 (KJ771990)			this study
			12°49'33.87"S 47°22'30.72"E	GLO_253_M	L4	H21 (KJ771987)			this study
		Europa Island	22°21'34.92"S 40°19'54.36"E	EUR062	L4	H5 (KJ771909)	H06 (KJ772286)	H04 (KJ772085)	this study
	Mascarene Islands	St Gilles, Reunion	21° 1'55.38"S 55°13'18.60"E	ARV217	L4	H10 (KJ771960)			this study
		St Leu, Reunion	21°10'9.42"S 55°17'6.12"E	Run16	L2	H1 (KJ772032)	H1 (KJ772283)		this study
			21°10'9.42"S 55°17'6.12"E	Run24	L2	H1 (KJ772033)		H04 (KJ772101)	this study
			21°10'9.42"S 55°17'6.12"E	RUn1	L4	H11 (KJ772034)	H02 (KJ772284)		this study
			21°10'9.42"S 55°17'6.12"E	RUn3	L4	H11 (KJ772036)	H02 (KJ772285)		this study
			21°10'9.42"S 55°17'6.12"E	Run17	L4	H11 (KJ772035)		H04 (KJ772100)	this study
		Pointe aux Cannoniers, Mauritius	19°59'59.40"S 57°33'2.04"E	LM_SH11_075A	L4	H10 (KJ771931)	H06 (KJ772278)	H04 (KJ772086)	this study
			19°59'59.40"S 57°33'2.04"E	LM_SH11_075C	L4	H10 (KJ771932)	H06 (KJ772279)	H04 (KJ772087)	this study
			19°59'59.40"S 57°33'2.04"E	LM_SH11_075D	L4	H10 (KJ771933)	H06 (KJ772280)	H04 (KJ772088)	this study
			19°59'59.40"S 57°33'2.04"E	LM_SH11_075E	L4	H10 (KJ771934)	H06 (KJ772281)	H04 (KJ772089)	this study
			19°59'59.40"S 57°33'2.04"E	LM_SH11_075F	L4	H10 (KJ771935)	H06 (KJ772282)	H04 (KJ772090)	this study
Agulhas	Agulhas Bank	Knysna lagoon, South Africa		4	L2	H1 (JF820073)			Bolton et al 2011
				5	L2	H1 (JF820074)			Bolton et al 2012
	Natal	Cape Vidal, South Africa	28° 7'26.34"S 32°33'33.60"E	LMnSH11-080F	L4	H11 (KJ771963)	H02 (KJ772179)	H04 (KJ772091)	this study
			28° 7'26.34"S 32°33'33.60"E	LMnSH11-080G	L4	H11 (KJ771964)		H04 (KJ772092)	this study
			28° 7'26.34"S 32°33'33.60"E	AFSD543	L4	H11 (KJ771961)		H04 (KJ772082)	this study
			28° 7'26.34"S 32°33'33.60"E	LMnSH11-080E			H1 (KJ772181)		this study
			28° 7'26.34"S 32°33'33.60"E	LMnSH11-080D			H2 (KJ772182)		this study
		Scottburgh, South Africa		490	L3	H49 (JF820071)			Sherwood 2008
		Sodwana , South Africa	27°32'55.92"S 32°40'46.56"E	AFSD976	L4	H11 (KJ771962)	H02 (KJ772180)	H04 (KJ772083)	this study
west central Australian shelf	Houtman	Abrolhos I., Western Australia	28°40'19.20"S 113°52'30.00"E	G0391	L5	H18 (KJ771973)		H04 (KJ772117)	this study
		Port Denison, Western Australia	29°16'33.60"S 114°55'8.40"E	G0380	L5	H18 (KJ771972)	H1 (KJ772272)	H04 (KJ772116)	this study
		Rottnest Is, Western Australia		AT1045	L2	H29 (DQ228894)			Andreakis et al 2007b
			32° 0'18.00"S 115°36'50.39"E	GWS000292	L5	H19 (KJ771974)	H1 (KJ772273)	H04 (KJ772146)	this study
south west australian shelf	Leeuwin	Hamelin Bay, Western Australia	34°15'21.60"S 115° 1'40.80"E	GWS024929	L5	H19 (KJ771975)	H1 (KJ772220)	H23 (KJ772167)	this study
Warm temperate Northwest Pacific	Central kuroshio current	Hiroshima, Japan	34°16'43.55"N 132°54'53.01"E	JAP1	L2	H1 (KJ771925)	H1 (KJ772270)	H04 (KJ772073)	this study
			34°16'43.55"N 132°54'53.01"E	JAP2	L2	H1 (KJ771926)	H1 (KJ772271)	H04 (KJ772074)	this study
South Kuroshio	South Kuroshio	Okinawa, japan	24°43'3.00"N 125°14'24.00"E	TS1447			H1 (KJ772219)		this study
		Green Is, Taiwan	22°40'39.43"N 121°29'33.29"E	TAI12_GI	L2	H1 (KJ771967)	H1 (KJ772218)	H27 (KJ772079)	this study
		Kenting, Taiwan	21°59'42.06"N 120°42'12.96"E	TAI01	L4	H16 (KJ771965)		H04 (KJ772102)	this study
			21°59'42.06"N 120°42'12.96"E	TAI02	L4	H16 (KJ771966)		H04 (KJ772103)	this study
South China sea	Southern China	Penghu, Taiwan	23°32'13.36"N 119°36'52.19"E	TAI12_05	L2	H1 (KJ771970)	H1 (KJ772210)	H27 (KJ772077)	this study
			23°32'13.36"N 119°36'52.19"E	TAI12_07	L2	H1 (KJ771968)	H1 (KJ772209)	H27 (KJ772078)	this study
			23°32'13.36"N 119°36'52.19"E	TAI12_03	L2	H17 (KJ771971)	H1 (KJ772211)	H27 (KJ772076)	this study
			23°32'13.36"N 119°36'52.19"E	TAI12_06	L2	H17 (KJ771969)	H1 (KJ772208)		this study
Western Coral Triangle	Bismark Sea	Madang, Papua New Guinea	5° 6'41.28"S 145°49'22.26"E	PAP822_E	L4	H7 (KJ772030)	H02 (KJ772274)	H27 (KJ772107)	this study
			5° 6'41.28"S 145°49'22.26"E	PAP822_F	L4	H7 (KJ772031)	H02 (KJ772277)	H27 (KJ772111)	this study
			5° 8'20.34"S 145°49'36.06"E	PAP_552A	L4	H7 (KJ772027)		H27 (KJ772108)	this study
			5° 8'20.34"S 145°49'36.06"E	PAP552F	L4	H7 (KJ772028)	H02 (KJ772276)	H27 (KJ772109)	this study
			5° 8'20.34"S 145°49'36.06"E	PAP552J	L4	H7 (KJ772029)	H02 (KJ772275)	H27 (KJ772110)	this study
Tropical Southwestern Pacific	New Caledonia	Bourail, New Caledonia	21°41'22.56"S 165°27'44.10"E	ASP21	L5	H9 (KJ771937)	H1 KJ772221)	H04 (KJ772129)	this study
			21°41'22.56"S 165°27'44.10"E	ASP28	L5	H9 (KJ771938)	H1 (KJ772222)	H04 (KJ772130)	this study
			21°41'22.56"S 165°27'44.10"E	ASP36	L5	H9 (KJ771939)	H1 (KJ772223)	H04 (KJ772131)	this study
			21°41'22.56"S 165°27'44.10"E	FB1	L5	H9 (KJ771940)	H1 (KJ772224)	H04 (KJ772132)	this study
			21°41'22.56"S 165°27'44.10"E	FB2	L5	H9 (KJ771941)	H1 (KJ772225)	H04 (KJ772133)	this study
			21°41'22.56"S 165°27'44.10"E	NC07-904*				H27 (KJ772173)	this study
		Canal Havannah, New Caledonia	22°21'0.00"S 167° 4'1.00"E	SD11-03	L5	H9 (KJ771942)			this study
		Chesterfield, New Caledonia	19°18'0.00"S 158°18'0.00"E	CH08_683*	L5	H12 (KJ771943)	H1 (KJ772226)	H27 (KJ772115)	this study
		Dumbea, New Caledonia	22°20'47.70"S 166°13'56.40"E	LD113	L5	H15 (KJ771981)	H1 (KJ772227)	H04 (KJ772135)	this study
			22°20'47.70"S 166°13'56.40"E	LD170	L5	H15 (KJ771982)	H1 (KJ772228)	H04 (KJ772118)	this study
			22°20'47.70"S 166°13'56.40"E	LD40	L5	H9 (KJ771983)	H1 (KJ772230)	H04 (KJ772141)	this study
			22°20'47.70"S 166°13'56.40"E	FPD37	L5	H9 (KJ771984)		H04 (KJ772142)	this study
			22°20'47.70"S 166°13'56.40"E	LD1	L5	H9 (KJ771985)	H1 (KJ772229)	H04 (KJ772136)	this study
		East lagoon, New Caledonia	21°56'10.68"S 166°39'25.20"E	NC07_072*	L5	H9 (KJ771948)	H1 (KJ772232)		this study
			21°41'24.72"S 166°25'26.40"E	NC07_303*	L5	H9 (KJ771947)	H1 (KJ772231)	H27 (KJ772172)	this study
			21°37'24.60"S 166°26'42.00"E	NC07-118*	L5	H14 (KJ771946)	H1 (KJ772233)		this study
		Goro, New Caledonia	22°19'26.28"S 167° 2'57.72"E	SD11_59	L5	H15 (KJ771991)	H1 (KJ772235)	H04 (KJ772161)	this study
			22°19'26.28"S 167° 2'57.72"E	SD11-09	L5	H9 (KJ771992)	H1 (KJ772234)	H25 (KJ772168)	this study
			22°19'26.28"S 167° 2'57.72"E	LD210	L5	H9 (KJ771993)	H1 (KJ772236)	H04 (KJ772145)	this study
			22°19'26.28"S 167° 2'57.72"E	LD219	L5	H9 (KJ771994)	H1 (KJ772237)	H04 (KJ772143)	this study
			22°19'26.28"S 167° 2'57.72"E	LD220	L5	H9 (KJ771995)	H1 (KJ772238)	H04 (KJ772144)	this study
		Isle of Pines, New Caledonia	22°31'19.20"S 167°15'36.54"E	IDP05-30*	L5	H13 (KJ771944)	H1 (KJ772239)		this study
			22°56'6.18"S 166°57'58.14"E	NC05_1299*	L5	H9 (KJ771945)	H1 (KJ772240)		this study
		Kendec Islet, Koumac, New Caledonia	20°40'24.18"S 164°15'25.86"E	LD463	L5	H15 (KJ772001)	H1 (KJ772241)	H04 (KJ772124)	this study
			20°40'24.18"S 164°15'25.86"E	LD464	L5	H15 (KJ772002)	H1 (KJ772242)	H04 (KJ772125)	this study
			20°40'24.18"S 164°15'25.86"E	LD475	L5	H15 (KJ772003)	H1 (KJ772243)	H04 (KJ772126)	this study
			20°40'24.18"S 164°15'25.86"E	LD482	L5	H15 (KJ772004)	H1 (KJ772244)	H04 (KJ772127)	this study
			20°40'24.18"S 164°15'25.86"E	LD491	L5	H15 (KJ772005)	H1 (KJ772245)	H04 (KJ772128)	this study
		Kie, New Caledonia	22°26'60.00"S 167° 5'60.00"E	NC05-1246*			H1 (KJ772246)		this study
		Kone, New Caledonia	21° 7'49.89"S 164°42'14.11"E	LD502	L5	H15 (KJ772006)		H04 (KJ772119)	this study
			21° 7'49.89"S 164°42'14.11"E	LD510	L5	H15 (KJ772007)		H04 (KJ772120)	this study
			21° 7'49.89"S 164°42'14.11"E	LD513	L5	H15 (KJ772008)		H04 (KJ772121)	this study
			21° 7'49.89"S 164°42'14.11"E	LD526	L5	H15 (KJ772008)		H04 (KJ772122)	this study
			21° 7'49.89"S 164°42'14.11"E	LD527	L5	H15 (KJ772010)		H04 (KJ772123)	this study
			21° 7'49.89"S 164°42'14.11"E	LD459	L5	H9 (KJ771949)	H1 (KJ772247)		this study
		Koumac, New Caledonia	20°42'49.86"S 164°15'31.14"E	NC04_1172*	L5	H9 (KJ771950)		H27 (KJ772170)	this study
			20°42'49.86"S 164°15'31.14"E	LD259	L5	H9 (KJ772011)	H1 (KJ772248)	H04 (KJ772137)	this study
			20°42'49.86"S 164°15'31.14"E	LD271	L5	H9 (KJ772012)	H1 (KJ772249)	H04 (KJ772169)	this study
			20°42'49.86"S 164°15'31.14"E	LD281	L5	H9 (KJ772013)	H1 (KJ772250)	H04 (KJ772138)	this study
			20°42'49.86"S 164°15'31.14"E	LD302	L5	H9 (KJ772014)	H1 (KJ772251)	H04 (KJ772139)	this study
			20°42'49.86"S 164°15'31.14"E	LD332	L5	H9 (KJ772015)	H1 (KJ772252)	H04 (KJ772140)	this study
		Kue, New Caledonia	22°36'0.00"S 166°31'59.00"E	NC04_876*	L5	H9 (KJ771951)	H1 (KJ772253)	H27 (KJ772171)	this study
		Laregnere, New Caledonia	22°19'47.05"S 166°20'12.03"E	NC011-22	L5	H15 (KJ771952)			this study
			22°19'47.05"S 166°20'12.03"E	LD499	L5	H9 (KJ771953)		H04 (KJ772156)	this study
			22°19'47.05"S 166°20'12.03"E	LD500B	L5	H9 (KJ771954)	H1 (KJ772254)	H04 (KJ772157)	this study
		Lifou, New Caledonia	20°46'0.72"S 167° 5'32.34"E	NC05_490*	L4	H7 (KJ771955)	H02 (KJ772256)	H27 (KJ772106)	this study
			20°42'60.00"S 167° 9'0.00"E	NC05-473*			H1 (KJ772255)	H27 (KJ772175)	this study
		Passe Mato, New Caledonia	22°40'46.38"S 166°38'20.32"E	LD91	L5	H9 (KJ771956)	H1 (KJ772258)	H04 (KJ772158)	this study
			22°40'46.38"S 166°38'20.32"E	LD93	L5	H9 (KJ771957)	H1 (KJ772259)	H04 (KJ772159)	this study
			22°40'46.38"S 166°38'20.32"E	LD94	L5	H9 (KJ771958)	H1 (KJ772260)	H04 (KJ772160)	this study
			22°40'46.38"S 166°38'20.32"E	LD102	L5	H9 (KJ771959)	H1 (KJ772257)	H04 (KJ772134)	this study
			22°40'46.38"S 166°38'20.32"E	NC12-0902*				H27 (KJ772174)	this study
		Poindimié, New Caledonia	20°52'60.00"S 165°28'1.00"E	NC01-182*			H1 (KJ772261)		this study
		Recif Durand, New Caledonia	22° 1'60.00"S 168°39'0.00"E	NC05-085*			H1 (KJ772262)		this study
		Tenia, New Caledonia	22° 0'35.35"S 165°56'18.03"E	NC04-939*			H1 (KJ772263)		this study
		Touho, New Caledonia	20°46'13.80"S 165°17'7.32"E	LD360	L5	H15 (KJ772040)	H1 (KJ772265)	H04 (KJ772163)	this study
			20°46'13.80"S 165°17'7.32"E	LD399	L5	H15 (KJ772041)	H1 (KJ772268)	H04 (KJ772166)	this study
			20°46'13.80"S 165°17'7.32"E	LD351	L5	H9 (KJ772037)	H1 (KJ772264)	H04 (KJ772162)	this study
			20°46'13.80"S 165°17'7.32"E	LD371	L5	H9 (KJ772038)	H1 (KJ772266)	H04 (KJ772164)	this study
			20°46'13.80"S 165°17'7.32"E	LD379	L5	H9 (KJ772039)	H1 (KJ772267)	H04 (KJ772165)	this study
			20°46'13.80"S 165°17'7.32"E	NC04-997*			H1 (KJ772269)		this study
Lord Howe and Norfolk Islands	Lord Howe Is	Lord Howe Is, Australia	31°31'26.40"S 159° 2'31.23"E	GWS023210	L5	H15 (KJ772016)	H1 (KJ772183)	H04 (KJ772147)	this study
			31°31'26.40"S 159° 2'31.23"E	GWS023288	L5	H15 (KJ772017)	H1 (KJ772184)	H04 (KJ772148)	this study
			31°31'26.40"S 159° 2'31.23"E	GWS023346	L5	H15 (KJ772018)	H1 (KJ772185)	H04 (KJ772149)	this study
			31°31'26.40"S 159° 2'31.23"E	GWS023349	L5	H15 (KJ772019)	H1 (KJ772186)	H04 (KJ772150)	this study
			31°35'2.40"S 159° 3'57.58"E	GWS023651	L5	H15 (KJ772020)	H1 (KJ772187)	H04 (KJ772151)	this study
Northern New Zealand	Kermadec Island	Kermadec Is	30°12'43.26"S 178°25'43.31"W	KI023A	L5	H9 (KJ771927)	H1 (KJ772198)	H04 (KJ772152)	this study
			30°12'43.26"S 178°25'43.31"W	KI023B	L5	H9 (KJ771928)	H1 (KJ772199)	H04 (KJ772153)	this study
			30°12'43.26"S 178°25'43.31"W	KI023C	L5	H9 (KJ771929)	H1 (KJ772200)	H04 (KJ772154)	this study
			30°12'43.26"S 178°25'43.31"W	KI023D	L5	H9 (KJ771930)	H1 (KJ772201)	H04 (KJ772155)	this study
Hawaii	Hawaii	French Frigate Shoals, Hawaii		1207	L2	H1 (EU146199)			Sherwood 2008
				1206	L2	H1 (EU146200)			Sherwood 2008
				1212	L2	H1 (EU146204)			Sherwood 2008
		Hawaii, Hawaii		2247	L1	H27(EU146217)			Sherwood 2008
				1226	L2	H1 (EU146197)			Sherwood 2008
				1224	L2	H1 (EU146198)			Sherwood 2008
		Kahoolawe Is, Hawaii		1222	L1	H25 (EU146215)			Sherwood 2008
		Kauai, Hawaii		2259	L1	H28(EU146226)			Sherwood 2008
				1213	L1	H24 (EU146210)			Sherwood 2008
		Lanai, Hawaii		2248	L1	H23 (EU146218)			Sherwood 2008
				2249	L1	H24 (EU146219)			Sherwood 2008
				1216	L1	H25 (EU146211)			Sherwood 2008
				1221	L1	H25 (EU146214)			Sherwood 2008
		Laysan Is, Hawaii		1205	L2	H1 (EU146201)			Sherwood 2008
				1204	L2	H26 (EU146203)			Sherwood 2008
		Maui, Hawaii		1218	L1	H25 (EU146212)			Sherwood 2008
		Midway Atoll, Hawaii		1211	L2	H1 (EU146194)			Sherwood 2008
		Molokai, Hawaii		1220	L1	H25 (EU146213)			Sherwood 2008
				1219	L2	H1 (EU146195)			Sherwood 2008
		Nihoa Is, Hawaii		1208	L1	H24 (EU146209)			Sherwood 2008
		Oahu, Hawaii		1165	L1	H24 (EU146207)			Sherwood 2008
				1201	L1	H23 (EU146216)			Sherwood 2008
				1967	L2	H1(EU146196)			Sherwood 2008
				1202	L2	H1 (EU146202)			Sherwood 2008
				1166	L4	H16 (EU146193)			Sherwood 2008
South east Polynesia	Austral Islands	Rurutu, French Polynesia	22°28'46.11"S 151°21'9.34"W	PF5	L4	H7 (KJ772026)	H02 (KJ772215)		this study
	Society Islands	Moorea, French Polynesia	17°28'59.22"S 149°54'4.08"W	PF11	L4	H7 (KJ771915)		H04 (KJ772093)	this study
			17°29'2.16"S 149°50'49.56"W	PF27	L4	H7 (KJ771918)	H02 (KJ772214)	H04 (KJ772095)	this study
			17°28'47.70"S 149°51'8.10"W	PF20	L4	H7 (KJ771916)	H02 (KJ772212)		this study
			17°28'47.70"S 149°51'8.10"W	PF23	L4	H7 (KJ771917)	H02 (KJ772213)	H04 (KJ772094)	this study
		Tahiti, French Polynesia	17°43'40.86"S 149°35'23.94"W	THT_S1Q3A	L4	H7 (KJ771921)	H02 (KJ772216)	H27 (KJ772113)	this study
			17°43'40.86"S 149°35'23.94"W	THT_S1Q3B	L4	H7 (KJ771920)	H02 (KJ772217)	H27 (KJ772114)	this study
			17°29'22.62"S 149°29'43.32"W	THT_S4Q1A	L4	H7 (KJ771919)		H27 (KJ772112)	this study
			17°36'39.66"S 149°37'17.76"W	121126-PYF0005-0027	L4	H7 (KJ771922)			this study
			17°47'6.94"S 149°25'21.29"W	MAT_1	L4	H7 (KJ771923)			this study
	Tuamotus	Mangareva, French Polynesia	23° 9'25.09"S 135° 2'36.33"W	PF43	L4	H7 (KJ772021)		H04 (KJ772104)	this study
			23° 9'5.60"S 135° 3'17.70"W	PF47	L4	H7 (KJ772022)		H04 (KJ772096)	this study
			23° 9'5.60"S 135° 3'17.70"W	PF51	L4	H7 (KJ772023)		H04 (KJ772097)	this study
			23° 9'5.60"S 135° 3'17.70"W	PF52	L4	H7 (KJ772024)		H04 (KJ772098)	this study
			23°10'3.06"S 134°55'50.34"W	CP278	L5	H9 (KJ772025)			this study
	Unknown	Unknown		419	L1	JF820072			Bolton et al 2011
Tropical East Pacific	Panama Bight	Balboa, Panama		AT372	L1	H24 (DQ228893)			Andreakis et al 2007b
				AT367	L4	H16 (DQ228885)		H4 (DQ228919)	Andreakis et al 2007b
				AT368	L4	H47 (DQ228884)			Andreakis et al 2007b
Tropical western Atlantic	Floridian	Key Largo, Florida		AT985	L3	H3 (DQ228887)			Andreakis et al 2007b
Tropical East Pacific	Nicoya	Bahia Drake, Costa Rica		2250	L4	H16 (EU146220)			Sherwood 2008
				2251	L4	H16 (EU146221)			Sherwood 2008
				2253	L4	H16 (EU146223)			Sherwood 2008
				2254	L4	H16 (EU146224)			Sherwood 2008
				2255	L4	H16 (EU146225)			Sherwood 2008
Tropical western Atlantic	Greater Antilles	La Parguera, Puerto Rico		AT421	L3	H48 (DQ228886)			Andreakis et al 2007b
		Puerto Rico		AT420	L3			H6 (DQ228911)	Andreakis et al 2007b
				AT422	L3		H5 (DQ228874)		Andreakis et al 2007b
Warm temperate Southwestern Atlantic	South eastern Brazil	Sao Paolo, Brazil		AT257	L3	H30 (DQ228890)			Andreakis et al 2007b
				AT258	L3	H50 (DQ228891)			Andreakis et al 2007b
Provinces and Ecoregions are defined as Spalding et al. 2007.
* indicates herbarium specimens
